# Supplementary material for: Emergency-department accesses in home care paediatric patients: Occurrence and risks of use in a six-year retrospective investigation in Northern Italy
Source: PLoS One. 2021 Dec 31;16(12):e0262085. doi: 10.1371/journal.pone.0262085 (PMC8719707; doi:10.1371/journal.pone.0262085)
Supplement: S1 Dataset — Period 2012 to 2017. Piedmont Region. Fig 1 dataset. (XLSX) [file pone.0262085.s001.xlsx]

## Sheet: Figure 1 
S1 Figure 1 dataset
		Total	Cardiocirculatory	Digestive	Endocrine	Hematological	Infectious	Mental	Musculoskeletal	Neoplasms	Neurological	Perinatal/congenital	Respiratory	Trauma	Urogenital
	Cardiocirculatory	9	1								1	1	3	3
	Digestive	4		2									2
	Endocrine	12	2						1					9
	Hematological	9	1			5		1	1					1
	Infectious	0
	Mental	9	1						1				1	6
	Musculoskeletal	5					1		3			1
	Neoplasms	23		1	1	2	2	1	1	3	3	1	3	5
	Neurological	78	1	4	2		7	1	6		12	3	33	7	2
	Perinatal/congenital	44		9	1		4					1	24	4	1
	Respiratory	23	1				1				1		15	3	2
	Trauma	14		1					1				2	9	1
	Urogenital	9		1	2		2		1						3
	Total	239	7	18	6	7	17	3	15	3	17	7	83	47	9
