# Supplementary material for: Emergency-department accesses in home care paediatric patients: Occurrence and risks of use in a six-year retrospective investigation in Northern Italy
Source: PLoS One. 2021 Dec 31;16(12):e0262085. doi: 10.1371/journal.pone.0262085 (PMC8719707; doi:10.1371/journal.pone.0262085)
Supplement: S2 Dataset — Period 2012 to 2017. Piedmont Region. Fig 2 dataset. (XLSX) [file pone.0262085.s002.xlsx]

## Sheet: Figure 2
S2 Figure 1 dataset
	Total	Cardiocirculatory	Digestive	Endocrine	Hematological	Infectious	Mental	Musculoskeletal	Neoplasms	Neurological	Perinatal/congenital	Respiratory	Trauma	Urogenital
< 1 year old	87	2	16	2		7	4			4	4	45	4
1-4 years	193	5	17	12	7	12	3	9		17	5	77	19	9
10-14 years	5		3		2	2		1	3	3	2	12	12
15-18 years	72	3	5	3		3	3	5	2	7	3	13	18	7
5-9 years	61	2			3	7	2	2				16	3
Total	463	12	42	17	12	31	12	26	5	31	14	163	83	15
